# Supplementary material for: Neural correlates of integrated self and social processing
Source: Soc Cogn Affect Neurosci. 2020 Sep 9;15(9):941–9. doi: 10.1093/scan/nsaa121 (PMC7647375; doi:10.1093/scan/nsaa121)
Supplement: nsaa121_Supp [file nsaa121_supp.zip]

Archive with 1 entries (1 files):
- nsaa121_scan-20-086-File006.docx
